# Supplementary material for: The Antineoplastic Effect of Carboplatin Is Potentiated by Combination with Pitavastatin or Metformin in a Chemoresistant High-Grade Serous Carcinoma Cell Line
Source: Int J Mol Sci. 2022 Dec 21;24(1):97. doi: 10.3390/ijms24010097 (PMC9820586; doi:10.3390/ijms24010097)
Supplement: Supplementary file 1 [file ijms-24-00097-s001.zip]

Archive with 1 entries (1 files):
- ijms-2120665-supplementary.pdf
